# Supplementary material for: Optimized Continuous Thermosonication for Sustainable Pasteurization of Orange and Dried Black Lime Juices: Techno‐Functional, Physicochemical, and Microbial Assessment
Source: Food Sci Nutr. 2025 Nov 9;13(11):e71171. doi: 10.1002/fsn3.71171 (PMC12597978; doi:10.1002/fsn3.71171)
Supplement: Supplementary file 1 — Data S1: fsn371171‐sup‐0001‐Supinfo.zip. [file FSN3-13-e71171-s001.zip]

Archive with 2 entries (2 files):
- fsn371171-sup-0001-Figures.docx
- fsn371171-sup-0002-Tables .docx
